# Supplementary material for: α9 Nicotinic Acetylcholine Receptor Promotes Tumor Proliferation and Suppresses Ferroptosis in Triple-Negative Breast Cancer
Source: Biomolecules. 2025 Jun 8;15(6):835. doi: 10.3390/biom15060835 (PMC12191395; doi:10.3390/biom15060835)
Supplement: Supplementary file 1 [file biomolecules-15-00835-s001.zip]

Archive with 1 entries (1 files):
- biomolecules-3538472-supplementary.pdf
